# Supplementary material for: Changing patterns of human migrations shaped the global population structure of Mycobacterium tuberculosis in France
Source: Sci Rep. 2018 Apr 11;8:5855. doi: 10.1038/s41598-018-24034-6 (PMC5895845; doi:10.1038/s41598-018-24034-6)
Supplement: Supplementary file 2 — Supplementary Source Code [file 41598_2018_24034_MOESM2_ESM.r]

# Changing patterns of human migrations shaped the
# global population structure of Mycobacterium tuberculosis in France

# Maxime Barbier, Oana Dumitrescu, Catherine Pichat, Gérard Carret, Anne-Sophie Ronnaux-Baron,
# Ghislaine Blasquez, Christine Godin-Benhaim, Sandrine Boisset, Anne Carricajo, Véronique Jacomo,
# Isabelle Fredenucci, Michèle Pérouse de Montclos, Charlotte Genestet, Jean-Pierre Flandrois,
# Florence Ader, Philip Supply, Gérard Lina, Thierry Wirth & Jean-Philippe Rasigade

# Supplementary Information File

#
# Timescaled haplotypic density - estimates epidemic
# success from genotypic data
# Copyright (C) 2015-2018 Jean-Philippe Rasigade
# Contact: jean-philippe.rasigade@univ-lyon1.fr
#
# This program is free software: you can redistribute it and/or modify it
# under the terms of the GNU Affero General Public License as published
# by the Free Software Foundation, either version 3 of the License, or
# (at your option) any later version.

# This program is distributed in the hope that it will be useful,
# but WITHOUT ANY WARRANTY; without even the implied warranty of
# MERCHANTABILITY or FITNESS FOR A PARTICULAR PURPOSE. See the
# GNU Affero General Public License for more details.

# You should have received a copy of the GNU Affero General Public License
# along with this program. If not, see <http://www.gnu.org/licenses/agpl.html>
#

# NOTE
# Code documentation adheres to roxygen2 format

#
# SECTION 1 SUPPORTING FUNCTIONS
#
# 

#' @title Hamming distance
#' @param x matrix of microsatellites or other categorical data
#' @return matrix of Hamming distances
#' @export
hamming <- function(x) {
	n  <- nrow(x)
	gd <- matrix(0, n, n)
	for(i in 1:(n-1)) for(j in (i+1):n)
		gd[i,j] <- gd[j,i] <- sum(x[i,] != x[j,])
	gd
}

#' @title Truncated geometric distribution
#' @param x vector of quantiles
#' @param a geometric parameter
#' @param p truncation limit (maximum value of x)
#' @return vector of probabilities
#' @export
dtgeom <- function(x, a, p) {
	k <- (1 - a) / (1 - a^(p+1)) * a^x
	k[!is.finite(k)] <- 1/p
	return(k)
}

#' @title Cumulative truncated geometric function
#' @param x vector of quantiles
#' @param a geometric parameter
#' @param p truncation limit (maximum value of x)
#' @return vector of cumulative probabilities P(X < x)
#' @export
ptgeom <- function(x, a, p) (1 - a^x) / (1 - a^(p))

#
# SECTION 2 TIMESCALE / BANDWIDTH
#
# 

#' @title TMRCA maximum-likelihood estimate under Infinite Alleles Model
#' @param h Hamming distance (number of different sites)
#' @param p total number of sites
#' @param mu per-site mutation rate
#' @details After Walsh B. Genetics 2001, Eq. (5) p. 898.
#' @return vector of tMRCAs; the scale (years, generations, etc) depends on the scale of mu
#' @export
tmrca_iam <- function(h, p, mu) 1/(2*mu) * log(p/(p-h))

#' @title Inverse TMRCA relation
#' @param t TMRCA
#' @param p total number of sites
#' @param mu per-site mutation rate
#' @return expected number of site differences
#' @export
tmrca_iam_inv <- function(t, p, mu) p * exp(-2*t*mu) * (exp(2*t*mu) - 1)

#' @title Adjust THD bandwidth to a specific TMRCA quantile
#' @param t tMRCA
#' @param p total number of sites
#' @param mu per-site mutation rate
#' @param q target cumulative probability (typically 0.5 for median)
#' @return geometric bandwidth value such that the given TMRCA is the q'th quantile
#' of the geometric kernel function
#' @export
tmrca2bandwidth <- function(t, p, mu, q = .5) {
	# Expected number of differences
	h <- tmrca_iam_inv(t, p, mu)
	# Target function for quantile q
	f <- function(b) (ptgeom(h, b, p) - q)^2
	# Optimize
	b <- optimize(f, c(1e-6,1-1e-6))$minimum
	return(b)
}

#
# SECTION 3 THD COMPUTATION SUBROUTINE
#
# 

#' @title Timescaled haplotypic density subroutine
#' @param h Hamming distance matrix
#' @param a geometric parameter
#' @param p total number of sites
#' @param from subset vector (logical), defines test individuals for cross-THD
#' @param to subset vector (logical), defines reference individuals for cross-THD
#' @param skipself if TRUE (default), individuals do not contribute to their own density 
#' @return Vector of THDs
#' @export
thd.sub <- function(h, a = 0.5, p = max(h), from, to, skipself = T) {
	if(missing(from) & missing(to)) {
		# Pairwise densities
		n <- nrow(h)
		k <- NULL 
		if(skipself) 
			k <- sapply(1:n, function(i) {
					mean(dtgeom(h[,i][-i], a, p))
				 })
		else
			k <- sapply(1:n, function(i) {
					mean(dtgeom(h[,i], a, p))
				 })
		return(k)		
	} else {
		# Densities from one group to another
		# Check whether from = to and skip diagonal
		if(missing(from)) stop("Argument 'to' cannot be provided alone")
		if(missing(to)) to <- from
		from[is.na(from)] <- FALSE
		to[is.na(to)]     <- FALSE
		skipdiag <- all(from == to)
		hh <- h[to, from] # Scan columns rather than rows for efficiency
		if(sum(to) == 1)   hh <- matrix(hh, 1, sum(from))
		if(sum(from) == 1) hh <- matrix(hh, 1, sum(to))
		n <- ncol(hh)
		kdefunc <- if(skipdiag) {
			function(i, hh, a, p) {mean(dtgeom(hh[,i][-i], a, p))}
		} else {
			function(i, hh, a, p) {mean(dtgeom(hh[,i], a, p))}
		}
		k <- sapply(1:n, kdefunc, hh = hh, a = a, p = p)
		return(k)
	}
}

#
# SECTION 4 HIGH-LEVEL ROUTINES
#
#

#' @title Timescaled haplotypic density
#' @param data
#' @param timescale THD timescale, in the same unit as the mutation rate time unit
#' @param mu per-site mutation rate
#' @param p total number of sites
#' @param normalize if TRUE, return THDs on log-scale with zero mean and unit variance
#' @return Vector of THDs
#' @export
thd <- function(data, timescale, mu, p = ncol(data), normalize = T) {
	# Compute matrix of genetic distances
	H <- hamming(data)
	# Compute bandwidth parameter
	bandwidth <- tmrca2bandwidth(timescale, p, mu)
	# Compute global THD
	x <- thd.sub(H, bandwidth, p)
	if(normalize) {
		x <- scale(log(x))
	}
	return(x)
}

#' @title Cross-timescaled haplotypic densities for groups of individuals
#' @param data matrix of microsatellites or other categorical data
#' @param groups factor defining groups of individuals
#' @param timescale THD timescale, in the same unit as the mutation rate time unit
#' @param mu per-site mutation rate
#' @param p total number of sites
#' @param normalize if TRUE, normalize THDs before cross-THD computations
#' @param simplify if TRUE, return a matrix of between-groups average cross-THDs; if FALSE, return a matrix of group assignation scores
#' @return Matrix of cross-THDs with one row per isolate (if \code{simplify = F}) or one row per group (if \code{simplify = T})
#' @export
crossthd <- function(data, groups, timescale, mu, p = ncol(data), normalize = F, simplify = T) {
	# Compute matrix of genetic distances
	H <- hamming(data)
	# Compute bandwidth parameter
	bandwidth <- tmrca2bandwidth(timescale, p, mu)
	
	# Prepare result matrix
	mat <- matrix(NA, nrow(data), nlevels(groups))
	
	for(leftgroup in levels(groups)) {
		# Compute cross-THDs for isolates in leftgroup
		mat[ groups == leftgroup, ] <- sapply(levels(groups), function(rightgroup) {
			thd.sub(H, bandwidth, p, from = (groups == leftgroup), to = (groups == rightgroup))
		})
	}

	# Compute membership cross-THD matrix
	if(normalize) {
		# Normalize cross-THDs to allow comparison between timescales
		mat <- exp(scale(log(mat)))
	}
	mat <- mat / rowSums(mat)
	
	if(simplify) {
		# Compute mean score matrix
		tmp <- aggregate(mat, list(groups), mean)
		memberships <- as.matrix(tmp[,-1])
		rownames(memberships) <- colnames(memberships) <- levels(groups)
		return(memberships)
	} else {
		# Return the complete membership matrix
		return(mat)
	}
}
