# Supplementary material for: Changing patterns of human migrations shaped the global population structure of Mycobacterium tuberculosis in France
Source: Sci Rep. 2018 Apr 11;8:5855. doi: 10.1038/s41598-018-24034-6 (PMC5895845; doi:10.1038/s41598-018-24034-6)
Supplement: Supplementary file 3 — Dataset 1 [file 41598_2018_24034_MOESM3_ESM.xlsx]

## Sheet: Data
Supplementary Table 1. Geographic and genotypic information on 638 MTBC isolates from the Rhône-Alpes region of France, 2008-2014
Isolate no.	Year	Patient birth region	SpolDB4 Spoligotype	Spoligotype family	Spoligotype lineage	MIRU15
1	2008	Native	H3	Haarlem	Euro-American	2-5-3-4-3-3-2-3-3-4-3-3-3-3-2
2	2008	Eastern Europe	T	T	Euro-American	2-6-2-3-3-3-2-4-3-2-3-2-5-2-4
3	2008	Middle Africa	LAM6	LAM	Euro-American	2-4-4-4-3-2-3-6-2-1-2-2-2-3-7
4	2008	Asia	EAI1-SOM	EAI	Indo-Oceanic	7-2-3-4-2-5-2-4-6-2-4-1-2-5-6
5	2008	Asia	EAI1-SOM	EAI	Indo-Oceanic	7-2-3-4-2-5-2-4-6-2-4-1-2-5-6
6	2008	Southern Europe	S	S	Euro-American	3-5-4-3-3-2-3-4-3-2-4-2-2-1-8
7	2008	Asia	EAI6-BGD1	EAI	Indo-Oceanic	7-2-3-4-4-5-2-4-6-2-4-1-9-6-6
8	2008	Northern Africa	T	T	Euro-American	2-6-3-8-3-4-2-3-3-4-7-3-2-5-6
9	2008	Northern Africa	LAM	LAM	Euro-American	2-8-4-4-3-4-4-4-2-2-5-2-3-2-5
10	2008	Western Africa	H3	Haarlem	Euro-American	2-5-2-5-3-3-2-3-3-4-3-3-3-3-5
11	2008	Native	H1	Haarlem	Euro-American	2-5-3-5-3-3-2-3-3-4-3-3-5-3-6
12	2008	Eastern Europe	Beijing	Beijing	East Asian	2-7-3-3-3-5-4-4-4-4-3-2-6-6-8
13	2008	Native	H3	Haarlem	Euro-American	2-5-4-5-3-3-2-3-3-4-1-2-3-2-7
14	2008	Middle Africa	T1-RUS2	T	Euro-American	2-5-4-4-3-2-3-4-2-1-2-2-2-3-6
15	2008	Asia	H3	Haarlem	Euro-American	2-5-3-2-3-3-2-2-2-2-2-2-2-3-7
16	2008	Northern Africa	LAM	LAM	Euro-American	2-8-4-4-3-4-4-4-2-2-6-2-3-2-5
17	2008	Native	LAM	LAM	Euro-American	2-4-1-4-2-3-4-4-2-1-2-2-4-3-7
18	2008	Middle Africa	T2	T	Euro-American	2-6-1-4-3-2-3-4-3-4-2-3-3-2-8
19	2008	Eastern Africa	T	T	Euro-American	2-5-2-3-4-3-2-3-2-2-4-2-4-2-7
20	2008	Native	AFRI_1	AFRI	West-African	3-3-2-6-2-5-2-5-4-4-4-3-4-3-6
21	2008	Middle Africa	T3-OSA	T	Euro-American	2-5-4-4-3-2-3-4-2-1-2-2-2-3-7
22	2008	Northern Africa	AFRI_2	AFRI	West-African	2-3-4-4-3-3-4-4-2-2-1-2-3-2-6
23	2008	Western Africa	Cameroon	Cameroon	Euro-American	2-4-1-3-3-3-2-4-4-2-2-2-6-3-5
24	2008	Middle Africa	LAM	LAM	Euro-American	2-7-4-4-3-4-2-4-2-2-7-2-3-2-3
25	2008	Southern Europe	H3	Haarlem	Euro-American	2-3-3-3-3-3-2-5-3-2-2-2-1-3-4
26	2008	Western Africa	EAI	EAI	Indo-Oceanic	2-5-3-5-3-3-2-3-3-4-3-3-5-3-6
27	2008	Eastern Europe	T3	T	Euro-American	1-4-2-3-3-3-2-4-3-2-3-2-4-2-3
28	2008	Northern Africa	LAM	LAM	Euro-American	2-8-7-3-3-3-4-4-2-1-2-3-2-2-4
29	2008	Northern Africa	T	T	Euro-American	2-5-4-3-3-3-2-4-3-2-3-3-4-2-5
30	2008	Native	Cameroon	Cameroon	Euro-American	2-5-4-3-3-3-2-4-2-2-4-2-2-2-4
31	2008	Western Africa	LAM3	LAM	Euro-American	2-5-3-4-2-3-2-2-2-2-1-2-4-3-9
32	2008	Native	H1	Haarlem	Euro-American	2-5-3-5-3-3-1-3-3-3-3-3-6-3-7
33	2008	Native	Beijing	Beijing	East Asian	2-7-3-3-3-5-4-4-3-4-3-2-5-4-8
34	2008	Native	T2	T	Euro-American	2-5-4-3-3-3-1-2-2-2-3-2-1-2-6
35	2008	Northern Africa	H3	Haarlem	Euro-American	2-5-1-5-3-3-2-3-3-4-3-3-6-2-7
36	2008	Middle Africa	LAM	LAM	Euro-American	2-5-1-4-2-3-4-4-2-1-2-2-2-3-3
37	2008	Middle Africa	T2	T	Euro-American	2-4-3-3-3-4-3-6-3-2-3-2-3-3-7
38	2008	Asia	EAI3-IND	EAI	Indo-Oceanic	5-2-3-4-3-4-1-4-6-1-4-1-2-6-6
39	2008	Eastern Europe	H1	Haarlem	Euro-American	2-5-3-4-3-3-2-3-2-4-3-3-3-3-7
40	2008	Eastern Europe	T	T	Euro-American	2-5-2-3-1-3-2-4-2-2-5-2-2-2-5
41	2008	Middle Africa	Cameroon	Cameroon	Euro-American	2-5-1-3-3-2-2-4-4-2-0-2-6-3-5
42	2008	Native	H3	Haarlem	Euro-American	2-5-2-5-3-3-2-3-3-4-4-2-2-2-6
43	2008	Middle Africa	T1-RUS2	T	Euro-American	2-5-4-4-3-2-3-4-2-1-2-2-2-3-6
44	2008	Northern Africa	H3	Haarlem	Euro-American	2-5-2-5-3-3-2-3-3-4-4-2-6-2-6
45	2008	Asia	EAI1-SOM	EAI	Indo-Oceanic	7-2-3-4-2-5-2-4-6-2-4-1-2-5-6
46	2008	Native	T2	T	Euro-American	2-5-2-3-3-3-2-3-3-4-3-3-2-2-4
47	2008	Eastern Europe	T	T	Euro-American	2-5-4-3-1-2-2-4-2-2-5-2-2-2-4
48	2008	Native	T	T	Euro-American	2-3-2-3-4-3-2-4-2-2-3-2-3-2-5
49	2008	Northern Africa	LAM3	LAM	Euro-American	2-5-3-4-3-3-4-4-2-2-1-2-3-3-6
50	2008	Northern Africa	T	T	Euro-American	2-2-2-3-4-3-2-4-2-2-3-2-5-2-5
51	2008	Native	Beijing	Beijing	East Asian	2-7-3-3-3-5-5-4-4-4-3-2-5-5-8
52	2008	Middle Africa	EAI	EAI	Indo-Oceanic	2-1-1-3-3-3-2-4-2-2-5-2-6-2-2
53	2008	Southern Europe	H4-Ural-2	Haarlem	Euro-American	2-1-2-10-2-3-3-4-4-4-4-3-1-3-8
54	2008	Native	LAM3	LAM	Euro-American	3-2-4-2-3-4-3-4-4-2-5-2-4-1-5
55	2008	Native	H3	Haarlem	Euro-American	2-5-3-5-3-3-2-3-3-4-2-4-3-3-3
56	2008	Western Asia	S	S	Euro-American	3-5-2-3-3-2-3-4-4-2-4-2-6-1-9
57	2008	Middle Africa	T	T	Euro-American	2-5-2-3-3-3-2-4-2-2-2-2-4-2-5
58	2008	Northern Africa	S	S	Euro-American	3-5-4-3-3-3-3-4-3-2-3-2-3-1-7
59	2008	Native	T	T	Euro-American	2-7-4-3-3-2-2-4-3-2-3-2-4-2-3
60	2008	Middle Africa	CAS1-Delhi	CAS	East-African Indian	3-5-3-6-5-5-3-2-4-2-3-4-2-4-8
61	2008	Eastern Europe	H3	Haarlem	Euro-American	2-5-3-5-3-3-2-3-3-3-3-3-5-3-5
62	2008	Northern Africa	LAM	LAM	Euro-American	2-7-2-4-3-4-4-4-2-2-6-2-3-2-5
63	2008	Northern Africa	CAS1-Delhi	CAS	East-African Indian	2-5-5-3-3-3-3-4-2-1-2-3-2-3-7
64	2008	Native	H3	Haarlem	Euro-American	2-5-3-4-3-3-2-3-3-4-2-3-5-3-6
65	2008	Northern Africa	S	S	Euro-American	3-5-2-3-2-2-3-4-4-2-3-2-5-1-8
66	2008	Native	H1	Haarlem	Euro-American	2-5-3-5-3-3-2-3-3-3-3-3-6-3-7
67	2008	Southern Europe	T	T	Euro-American	2-1-4-5-1-3-1-2-3-4-3-3-2-3-9
68	2008	Native	H3	Haarlem	Euro-American	2-5-3-5-3-3-2-3-3-4-3-3-4-3-6
69	2008	Northern Africa	T	T	Euro-American	2-5-2-3-4-3-2-3-2-2-3-2-4-2-5
70	2008	Middle Africa	EAI	EAI	Indo-Oceanic	2-3-3-5-3-3-4-3-3-4-3-3-2-2-4
71	2008	Middle Africa	T	T	Euro-American	2-5-3-3-3-3-2-4-3-2-3-2-3-2-5
72	2008	Eastern Europe	T	T	Euro-American	2-5-2-3-4-3-2-3-2-2-3-2-4-2-5
73	2008	Native	LAM	LAM	Euro-American	2-8-4-4-3-4-2-4-2-2-6-2-3-2-5
74	2008	Native	H3	Haarlem	Euro-American	1-5-3-5-3-3-2-3-2-4-3-3-4-3-6
75	2008	Native	H3	Haarlem	Euro-American	2-5-3-5-3-3-2-3-3-4-3-2-5-2-4
76	2008	Northern Africa	T	T	Euro-American	2-5-4-3-1-2-2-4-3-2-5-2-3-2-5
77	2008	Native	S	S	Euro-American	3-4-4-3-3-3-3-4-3-2-3-2-4-1-3
78	2008	Northern Africa	T2	T	Euro-American	2-5-3-5-3-3-4-3-3-4-3-3-2-3-3
79	2008	Eastern Africa	EAI8-MDG	EAI	Indo-Oceanic	5-2-3-4-3-5-2-4-5-1-4-1-3-5-3
80	2008	Native	Cameroon	Cameroon	Euro-American	2-5-3-3-3-3-2-4-4-2-9-2-4-3-5
81	2008	Southern Europe	EAI	EAI	Indo-Oceanic	2-5-2-5-3-3-3-3-3-4-3-3-5-3-5
82	2009	Native	H3	Haarlem	Euro-American	2-5-3-4-3-3-2-3-3-4-3-3-3-3-2
83	2009	Northern Africa	T	T	Euro-American	2-5-3-3-3-3-2-4-3-2-3-2-3-2-5
84	2009	Northern Africa	S	S	Euro-American	3-5-3-3-3-2-3-4-4-2-3-2-6-1-9
85	2009	Western Asia	Beijing	Beijing	East Asian	2-5-4-3-3-4-4-4-4-4-3-2-2-5-7
86	2009	Eastern Africa	T3-ETH	T	Euro-American	2-1-2-5-1-4-1-4-3-4-3-3-1-3-7
87	2009	Northern Africa	T	T	Euro-American	2-5-4-4-4-3-6-3-3-4-3-1-6-4-6
88	2009	Middle Africa	Beijing	Beijing	East Asian	2-4-1-4-6-2-3-8-4-4-3-4-2-2-2
89	2009	Middle Africa	T1-RUS2	T	Euro-American	2-5-4-4-3-2-3-4-2-1-2-2-2-3-6
90	2009	Northern Africa	LAM	LAM	Euro-American	2-7-6-4-3-2-2-2-2-2-5-2-3-2-5
91	2009	Western Asia	T	T	Euro-American	2-5-5-3-1-3-2-4-3-2-3-2-2-2-5
92	2009	Western Asia	T	T	Euro-American	2-5-5-3-1-3-2-4-3-2-3-2-2-2-5
93	2009	Native	T	T	Euro-American	2-4-2-3-4-3-2-4-2-2-3-2-5-2-5
94	2009	Northern Africa	H	Haarlem	Euro-American	2-5-1-5-3-3-2-3-3-4-3-3-6-3-7
95	2009	Western Africa	AFRI_1	AFRI	West-African	2-4-2-5-4-5-1-5-6-4-3-3-5-6-6
96	2009	Native	T	T	Euro-American	2-5-1-2-3-2-3-4-3-2-4-2-4-2-6
97	2009	Native	EAI	EAI	Indo-Oceanic	3-5-2-3-3-2-3-4-3-2-3-2-2-1-8
98	2009	Native	EAI	EAI	Indo-Oceanic	2-3-3-5-3-3-4-3-3-4-3-3-2-2-5
99	2009	Eastern Africa	T	T	Euro-American	2-6-3-6-4-4-2-3-2-4-8-3-2-6-7
100	2009	Northern Africa	T	T	Euro-American	2-4-3-2-3-3-3-4-3-2-2-2-4-2-6
101	2009	Northern Africa	AFRI_2	AFRI	West-African	2-3-4-4-3-3-4-4-2-2-1-2-3-2-5
102	2009	Native	H3	Haarlem	Euro-American	2-5-3-5-3-3-3-3-2-4-3-2-5-2-7
103	2009	Native	EAI	EAI	Indo-Oceanic	2-5-2-3-2-3-2-3-2-2-3-2-5-2-4
104	2009	Northern Africa	LAM	LAM	Euro-American	2-6-6-1-3-2-4-4-2-1-2-3-2-3-7
105	2009	Middle Africa	H1	Haarlem	Euro-American	2-4-4-4-3-3-1-5-3-2-4-2-1-3-4
106	2009	Northern Africa	H3	Haarlem	Euro-American	2-5-3-5-3-3-2-3-3-4-3-2-3-2-6
107	2009	Native	LAM3	LAM	Euro-American	2-5-3-4-3-3-4-4-2-2-1-2-4-4-7
108	2009	Middle Africa	EAI	EAI	Indo-Oceanic	2-7-2-3-3-1-2-4-4-2-3-4-2-3-3
109	2009	Native	T	T	Euro-American	2-1-4-5-1-3-1-2-3-4-3-3-2-3-9
110	2009	Middle Africa	T	T	Euro-American	2-5-2-5-4-3-2-2-2-2-4-2-1-2-5
111	2009	Native	T	T	Euro-American	2-5-3-3-3-3-2-4-3-2-3-2-6-2-5
112	2009	Middle Africa	LAM	LAM	Euro-American	2-5-1-3-1-3-3-4-2-1-2-2-4-3-8
113	2009	Eastern Africa	EAI3-IND	EAI	Indo-Oceanic	5-2-4-4-3-4-2-4-6-1-4-1-3-6-4
114	2009	Native	T	T	Euro-American	2-5-3-3-3-3-2-4-3-2-3-2-3-2-5
115	2009	Native	LAM3	LAM	Euro-American	2-5-4-4-2-3-4-2-2-2-1-2-3-2-6
116	2009	Native	T	T	Euro-American	2-4-2-3-4-3-2-4-2-2-3-2-4-2-5
117	2009	Native	LAM	LAM	Euro-American	2-4-3-4-3-4-5-4-2-2-4-2-2-2-5
118	2009	Eastern Europe	T	T	Euro-American	2-5-4-3-1-3-2-4-3-2-3-2-3-2-4
119	2009	Native	H3	Haarlem	Euro-American	2-5-3-5-3-3-3-3-3-4-3-3-4-2-7
120	2009	Asia	EAI1-SOM	EAI	Indo-Oceanic	7-2-4-4-2-5-2-4-6-2-4-1-2-5-6
121	2009	Middle Africa	H3	Haarlem	Euro-American	2-5-2-5-3-3-2-3-3-4-3-3-3-3-5
122	2009	Northern Africa	H3	Haarlem	Euro-American	2-5-3-5-3-3-2-3-3-4-3-2-6-2-7
123	2009	Northern Africa	LAM	LAM	Euro-American	2-5-2-4-3-3-3-4-2-1-2-3-2-3-7
124	2009	Native	Beijing	Beijing	East Asian	2-7-3-3-3-5-4-4-4-4-3-2-5-5-8
125	2009	Native	LAM3	LAM	Euro-American	2-5-3-4-3-3-4-4-2-2-1-2-3-3-6
126	2009	Native	T	T	Euro-American	2-4-2-2-4-3-2-4-2-2-1-2-4-2-5
127	2009	Middle Africa	T2	T	Euro-American	2-5-3-3-3-4-2-4-4-2-3-2-2-3-8
128	2009	Native	LAM	LAM	Euro-American	2-5-1-3-3-3-3-4-2-1-3-3-2-3-7
129	2009	Middle Africa	T2-Uganda	T	Euro-American	2-4-4-3-3-4-2-5-4-2-5-2-2-3-8
130	2009	Northern Africa	LAM	LAM	Euro-American	2-6-4-4-3-3-4-4-2-2-3-2-4-3-8
131	2009	Northern Africa	H3	Haarlem	Euro-American	2-5-2-5-3-3-2-3-3-4-3-2-5-2-6
132	2009	Northern Africa	T2	T	Euro-American	2-5-2-3-4-3-2-4-2-2-3-2-4-2-5
133	2009	Native	H2	Haarlem	Euro-American	2-5-3-5-3-3-2-3-3-3-3-3-5-3-7
134	2009	Southern Europe	S	S	Euro-American	4-5-4-3-3-3-4-3-3-2-3-2-5-1-9
135	2009	Southern Europe	H3	Haarlem	Euro-American	2-5-2-5-3-3-2-3-3-4-3-2-3-2-7
136	2009	Western Africa	AFRI_1	AFRI	West-African	2-4-1-7-2-5-2-5-7-4-4-3-4-4-4
137	2009	Northern Africa	T	T	Euro-American	2-6-3-8-3-4-2-3-3-4-11-1-2-7-6
138	2009	Northern Africa	T	T	Euro-American	2-3-2-3-3-2-2-4-2-2-2-2-5-2-3
139	2009	Native	EAI	EAI	Indo-Oceanic	2-4-1-3-5-3-2-4-2-2-2-2-5-2-5
140	2009	Native	H1	Haarlem	Euro-American	2-5-3-5-3-3-2-3-3-4-3-3-9-2-5
141	2009	Native	T4	T	Euro-American	2-5-3-3-3-3-2-3-3-2-4-2-3-2-11
142	2009	Asia	Beijing	Beijing	East Asian	2-7-3-3-3-5-4-4-4-4-3-4-7-4-10
143	2009	Northern Africa	LAM	LAM	Euro-American	2-8-2-4-3-3-4-4-2-2-6-2-3-2-5
144	2009	Native	T	T	Euro-American	2-5-3-3-4-3-2-4-2-2-5-2-3-2-5
145	2009	Northern Africa	H	Haarlem	Euro-American	2-5-3-4-3-3-2-3-3-4-3-3-3-3-7
146	2009	Native	T2	T	Euro-American	2-8-4-3-3-3-2-4-2-2-3-2-2-2-5
147	2009	Northern Africa	T3	T	Euro-American	2-1-3-5-1-3-1-4-3-4-3-3-2-2-1
148	2009	Native	T2	T	Euro-American	2-5-2-3-4-3-3-4-2-2-3-2-2-2-3
149	2009	Middle Africa	T	T	Euro-American	2-4-2-3-3-2-2-4-2-2-4-2-4-2-4
150	2009	Native	H3	Haarlem	Euro-American	2-5-3-5-3-3-2-3-3-4-3-2-5-2-7
151	2009	Eastern Europe	H3	Haarlem	Euro-American	2-5-3-5-3-3-2-3-3-4-3-3-7-3-6
152	2009	Asia	CAS	CAS	East-African Indian	2-8-3-5-5-2-5-2-4-2-3-4-2-4-8
153	2009	Native	H3	Haarlem	Euro-American	2-5-2-3-4-3-2-4-2-2-3-2-2-2-5
154	2009	Native	Beijing	Beijing	East Asian	2-7-3-3-3-2-4-4-4-4-3-2-4-5-8
155	2009	Middle Africa	H3	Haarlem	Euro-American	2-5-4-6-3-3-2-3-3-4-2-3-5-2-6
156	2009	Native	H3	Haarlem	Euro-American	2-5-4-5-3-3-2-3-3-4-3-2-3-2-7
157	2009	Northern Africa	T	T	Euro-American	2-5-2-3-4-3-2-3-2-2-4-2-5-2-5
158	2009	Native	H3	Haarlem	Euro-American	2-5-3-5-3-3-2-3-3-4-3-3-3-3-5
159	2009	Native	T	T	Euro-American	2-5-1-3-3-3-2-4-3-2-4-2-4-2-4
160	2009	Native	H1	Haarlem	Euro-American	2-5-3-4-3-3-2-3-3-4-3-3-5-2-7
161	2009	Native	T	T	Euro-American	2-5-4-2-2-3-3-3-3-2-3-2-6-2-6
162	2009	Native	LAM4	LAM	Euro-American	2-5-2-4-3-3-3-4-2-1-2-3-2-3-7
163	2009	Native	H3	Haarlem	Euro-American	2-5-3-5-3-3-2-3-3-4-3-2-5-2-7
164	2009	Native	H	Haarlem	Euro-American	2-5-3-5-3-3-2-3-3-4-3-1-3-3-2
165	2009	Northern Africa	H1	Haarlem	Euro-American	2-5-2-6-3-3-2-3-3-4-3-3-4-2-6
166	2009	Native	EAI	EAI	Indo-Oceanic	6-2-3-4-2-6-2-4-6-2-4-1-2-5-6
167	2009	Northern Africa	T	T	Euro-American	2-5-1-3-3-3-2-4-3-2-4-2-4-2-4
168	2009	Northern Africa	LAM3	LAM	Euro-American	2-5-4-4-2-3-4-2-2-2-1-2-4-2-6
169	2009	Northern Africa	T	T	Euro-American	3-5-2-3-4-3-2-4-2-2-4-2-5-2-4
170	2009	Native	H1	Haarlem	Euro-American	2-4-3-3-3-4-2-3-3-4-3-3-6-3-7
171	2010	Native	H3	Haarlem	Euro-American	2-5-2-5-3-3-2-3-3-4-3-2-2-2-5
172	2010	Native	LAM1	LAM	Euro-American	2-5-1-4-2-3-4-4-2-1-2-2-3-3-7
173	2010	Eastern Africa	H3	Haarlem	Euro-American	2-5-3-5-3-3-2-3-3-2-3-2-3-3-5
174	2010	Native	LAM	LAM	Euro-American	2-5-1-4-2-3-4-4-2-1-2-2-3-3-7
175	2010	Western Africa	EAI	EAI	Indo-Oceanic	2-3-2-3-4-3-2-4-2-2-3-2-5-2-5
176	2010	Northern Africa	H1	Haarlem	Euro-American	2-5-3-5-3-3-2-3-3-3-2-3-4-3-7
177	2010	Northern Africa	H1	Haarlem	Euro-American	2-5-3-5-3-3-2-3-3-4-3-3-5-3-7
178	2010	Northern Africa	T	T	Euro-American	2-5-3-4-3-3-2-3-3-4-3-1-3-3-7
179	2010	Native	H3	Haarlem	Euro-American	2-5-2-5-3-3-2-3-3-4-3-2-3-2-6
180	2010	Northern Africa	LAM	LAM	Euro-American	2-6-4-4-3-4-2-4-2-2-5-2-3-2-5
181	2010	Native	LAM3	LAM	Euro-American	2-5-5-4-3-3-3-4-2-2-1-2-3-3-6
182	2010	Asia	EAI	EAI	Indo-Oceanic	5-2-3-4-2-6-2-4-5-2-4-1-2-5-7
183	2010	Eastern Africa	EAI8-MDG	EAI	Indo-Oceanic	4-2-3-4-3-5-2-4-6-1-4-1-3-6-6
184	2010	Native	H1	Haarlem	Euro-American	2-5-3-4-3-3-2-3-3-4-3-3-1-3-8
185	2010	Middle Africa	EAI	EAI	Indo-Oceanic	2-5-3-2-3-3-2-5-3-2-4-2-2-3-4
186	2010	Native	LAM1	LAM	Euro-American	2-5-1-4-2-3-4-4-2-1-2-2-3-3-7
187	2010	Northern Africa	T	T	Euro-American	2-5-4-3-3-2-2-4-3-2-6-2-2-1-5
188	2010	Western Africa	T	T	Euro-American	2-4-7-3-3-3-2-3-3-4-3-1-4-4-6
189	2010	Southern Europe	H1	Haarlem	Euro-American	2-5-3-5-3-3-2-3-3-4-3-3-2-2-5
190	2010	Native	T2	T	Euro-American	2-5-3-3-3-3-2-3-4-2-3-2-3-3-4
191	2010	Western Asia	LAM1	LAM	Euro-American	2-5-1-4-2-3-4-4-2-1-2-2-3-3-7
192	2010	Western Africa	AFRI_1	AFRI	West-African	2-4-2-5-4-5-3-5-6-4-3-3-5-6-6
193	2010	Western Africa	LAM1	LAM	Euro-American	2-5-1-2-1-2-2-4-2-1-2-2-4-2-6
194	2010	Western Africa	AFRI_1	AFRI	West-African	2-4-2-5-4-5-3-5-6-4-4-0-5-6-6
195	2010	Native	T	T	Euro-American	2-4-2-2-3-2-3-4-3-2-3-2-4-2-6
196	2010	Northern Africa	EAI	EAI	Indo-Oceanic	2-3-3-4-3-3-4-4-2-2-1-2-4-2-7
197	2010	Native	H3	Haarlem	Euro-American	2-5-3-3-3-3-2-3-3-4-4-3-5-3-7
198	2010	Northern Africa	LAM	LAM	Euro-American	2-5-1-3-2-3-4-4-2-1-2-0-3-2-6
199	2010	Eastern Africa	CAS1-Kili	CAS	East-African Indian	2-1-4-7-4-4-4-2-4-2-2-4-2-3-5
200	2010	Asia	Beijing	Beijing	East Asian	2-7-3-3-2-5-4-4-4-4-3-2-6-5-8
201	2010	Middle Africa	H1	Haarlem	Euro-American	2-5-3-4-3-3-2-5-3-2-4-2-2-3-4
202	2010	Northern Africa	H3	Haarlem	Euro-American	2-5-3-5-3-3-2-3-3-4-3-3-5-3-7
203	2010	Native	T	T	Euro-American	2-5-3-4-3-3-2-3-3-4-3-1-3-3-7
204	2010	Native	T	T	Euro-American	2-5-4-3-3-3-2-2-3-2-3-2-3-2-5
205	2010	Native	T	T	Euro-American	2-5-2-3-2-2-2-4-3-2-5-2-2-1-5
206	2010	Middle Africa	T	T	Euro-American	2-5-4-3-1-3-2-4-3-2-5-2-3-2-5
207	2010	Western Asia	T	T	Euro-American	2-4-4-3-1-3-2-4-3-2-7-2-3-2-5
208	2010	Native	H1	Haarlem	Euro-American	2-5-1-3-2-3-5-4-2-1-2-3-3-3-6
209	2010	Asia	EAI2-Nonthaburi	EAI	Indo-Oceanic	5-2-2-5-3-4-1-4-4-2-2-1-1-2-8
210	2010	Native	H3-Ural-1	Haarlem	Euro-American	2-1-2-9-2-3-3-4-4-3-3-3-2-3-8
211	2010	Northern Africa	LAM	LAM	Euro-American	2-7-5-4-3-2-6-4-2-2-6-2-3-2-5
212	2010	Native	H3	Haarlem	Euro-American	2-5-2-3-5-3-2-4-2-2-3-2-3-2-3
213	2010	Southern Europe	T	T	Euro-American	2-5-3-4-3-3-1-4-3-4-6-3-3-4-6
214	2010	Western Asia	T	T	Euro-American	2-5-2-3-1-3-2-4-3-2-8-2-2-2-7
215	2010	Middle Africa	Cameroon	Cameroon	Euro-American	2-5-4-3-2-3-2-4-3-2-7-2-3-3-5
216	2010	Eastern Africa	Cameroon	Cameroon	Euro-American	2-4-3-3-3-3-2-4-4-2-4-2-4-3-5
217	2010	Asia	EAI2-Manila	EAI	Indo-Oceanic	5-2-2-4-3-4-1-4-4-2-3-1-7-10-5
218	2010	Native	T3	T	Euro-American	2-4-2-3-3-3-2-4-3-2-3-2-6-2-6
219	2010	Western Africa	LAM	LAM	Euro-American	2-6-6-1-3-2-4-4-2-1-2-3-2-3-7
220	2010	Western Asia	LAM	LAM	Euro-American	2-5-4-4-3-2-3-2-2-1-2-2-2-3-4
221	2010	Native	LAM5	LAM	Euro-American	2-5-1-4-2-3-4-4-2-1-2-2-3-2-6
222	2010	Western Asia	S	S	Euro-American	3-5-2-3-3-2-3-4-4-2-4-2-6-1-9
223	2010	Native	LAM1	LAM	Euro-American	2-5-1-3-2-3-1-4-2-1-2-2-2-3-4
224	2010	Eastern Africa	CAS1-Delhi	CAS	East-African Indian	2-8-3-4-3-5-2-2-4-2-3-2-2-4-3
225	2010	Western Africa	H3	Haarlem	Euro-American	2-5-3-5-3-3-2-3-3-4-3-2-5-2-4
226	2010	Eastern Africa	EAI8-MDG	EAI	Indo-Oceanic	4-2-3-3-3-4-2-4-6-1-4-1-3-5-6
227	2010	Northern Africa	LAM3	LAM	Euro-American	2-5-3-4-3-3-4-4-2-2-1-2-4-3-3
228	2010	Northern Africa	LAM1	LAM	Euro-American	2-7-4-4-3-4-4-4-2-2-4-2-3-2-5
229	2010	Western Asia	Beijing	Beijing	East Asian	2-5-3-3-3-5-4-4-4-4-3-2-6-5-8
230	2010	Northern Africa	H1	Haarlem	Euro-American	2-5-3-5-3-3-2-3-3-4-3-3-4-3-2
231	2010	Western Asia	Beijing	Beijing	East Asian	2-5-3-3-3-4-4-4-4-2-3-2-6-5-8
232	2010	Western Africa	H2	Haarlem	Euro-American	2-5-3-5-3-3-2-3-3-4-4-2-6-2-7
233	2010	Native	T	T	Euro-American	2-4-2-3-4-3-2-4-2-2-3-2-3-2-5
234	2010	Middle Africa	LAM4	LAM	Euro-American	2-5-1-3-1-3-5-4-2-1-2-2-2-3-8
235	2010	Native	T	T	Euro-American	2-5-2-3-4-3-4-3-2-2-3-2-4-2-5
236	2010	Northern Africa	Cameroon	Cameroon	Euro-American	2-5-3-3-3-3-2-4-4-2-7-2-4-3-5
237	2010	Northern Africa	Beijing	Beijing	East Asian	2-7-3-3-3-5-4-4-4-4-3-2-5-5-8
238	2010	Native	T	T	Euro-American	2-5-2-3-3-3-2-3-2-2-3-1-2-1-5
239	2010	Northern Africa	T	T	Euro-American	2-1-2-5-1-3-1-2-3-4-3-3-2-3-4
240	2010	Northern Africa	T	T	Euro-American	2-5-3-3-2-3-2-4-3-2-3-2-2-2-5
241	2010	Native	T	T	Euro-American	2-5-2-3-4-3-2-4-2-2-3-2-4-2-5
242	2010	Native	T	T	Euro-American	3-4-5-3-4-2-2-4-3-2-4-2-2-1-5
243	2010	Native	H2	Haarlem	Euro-American	2-5-3-5-3-3-2-3-3-4-3-3-4-3-7
244	2010	Eastern Europe	T1-RUS2	T	Euro-American	2-6-3-2-1-3-2-4-3-2-5-2-4-2-3
245	2010	Northern Africa	T	T	Euro-American	2-6-3-8-3-4-2-3-3-4-4-3-2-7-6
246	2010	Northern Africa	T3	T	Euro-American	2-5-3-5-3-3-2-3-3-4-3-2-5-2-8
247	2010	Middle Africa	AFRI_2	AFRI	West-African	2-3-4-4-3-3-2-4-2-2-1-2-3-2-5
248	2010	Southern Europe	H1	Haarlem	Euro-American	2-5-3-4-3-3-2-5-3-2-4-2-2-3-4
249	2010	Native	EAI	EAI	Indo-Oceanic	2-5-2-3-3-3-2-4-2-2-3-2-4-2-5
250	2010	Native	LAM	LAM	Euro-American	2-2-4-3-3-2-2-4-2-2-2-2-1-2-6
251	2010	Northern Africa	H1	Haarlem	Euro-American	2-5-4-5-3-3-2-3-3-4-3-3-4-3-7
252	2010	Northern Africa	H1	Haarlem	Euro-American	2-5-2-5-3-3-2-3-3-4-7-3-3-3-3
253	2010	Asia	EAI1-SOM	EAI	Indo-Oceanic	6-2-3-5-3-4-2-4-6-2-3-1-2-9-6
254	2010	Native	H1	Haarlem	Euro-American	2-4-3-4-3-3-2-3-3-4-3-3-3-3-7
255	2010	Middle Africa	Cameroon	Cameroon	Euro-American	2-5-1-2-3-3-2-4-4-2-2-2-5-3-5
256	2010	Native	EAI	EAI	Indo-Oceanic	2-3-5-4-3-3-4-5-2-2-1-2-3-2-7
257	2010	Northern Africa	LAM	LAM	Euro-American	2-7-4-4-3-4-2-4-2-2-5-2-3-2-3
258	2010	Western Africa	LAM1	LAM	Euro-American	2-5-1-4-2-3-4-4-2-1-2-2-3-3-7
259	2010	Northern Africa	LAM3	LAM	Euro-American	2-5-3-4-2-3-3-2-2-2-1-2-1-2-4
260	2010	Native	T	T	Euro-American	2-5-2-3-4-3-2-5-2-2-3-2-4-2-3
261	2010	Native	H3	Haarlem	Euro-American	2-5-3-5-3-3-3-3-2-4-3-2-5-2-7
262	2011	Native	H1	Haarlem	Euro-American	2-4-5-3-3-3-2-3-3-4-3-3-7-5-7
263	2011	Eastern Europe	T	T	Euro-American	2-1-2-5-1-3-4-3-3-4-3-3-2-3-7
264	2011	Northern Africa	H3	Haarlem	Euro-American	2-5-3-5-3-3-2-3-3-4-3-3-5-3-5
265	2011	Western Africa	H3	Haarlem	Euro-American	2-5-2-5-3-3-2-3-3-4-2-2-3-3-5
266	2011	Eastern Europe	T	T	Euro-American	2-1-2-5-1-3-4-3-3-4-3-3-2-3-7
267	2011	Northern Africa	LAM	LAM	Euro-American	2-5-4-4-3-4-5-4-2-2-5-2-3-5-8
268	2011	Native	H3	Haarlem	Euro-American	2-5-3-5-3-3-2-4-3-4-2-4-3-4-3
269	2011	Middle Africa	LAM1	LAM	Euro-American	2-5-1-3-2-3-1-3-2-1-2-0-2-2-4
270	2011	Native	H1	Haarlem	Euro-American	2-5-4-5-3-2-2-4-3-4-3-3-6-4-8
271	2011	Western Asia	T4	T	Euro-American	2-3-3-3-3-3-2-4-3-2-3-2-4-5-5
272	2011	Native	T	T	Euro-American	2-5-3-3-3-3-2-4-3-2-3-2-3-5-5
273	2011	Northern Africa	H3	Haarlem	Euro-American	2-5-3-5-3-3-2-4-3-4-3-2-4-4-6
274	2011	Northern Africa	H3	Haarlem	Euro-American	2-6-2-5-3-3-2-3-3-4-3-2-5-2-6
275	2011	Native	LAM4	LAM	Euro-American	2-5-3-4-3-3-4-4-2-1-2-3-2-3-7
276	2011	Native	H3	Haarlem	Euro-American	2-5-3-5-3-3-2-3-3-4-3-3-5-3-5
277	2011	Middle Africa	LAM	LAM	Euro-American	2-5-1-3-1-3-5-4-2-1-2-2-3-3-8
278	2011	Western Asia	LAM	LAM	Euro-American	2-5-5-4-3-2-3-2-2-1-2-2-2-3-6
279	2011	Native	T	T	Euro-American	2-5-1-3-3-3-2-4-3-2-5-2-3-2-3
280	2011	Western Asia	T	T	Euro-American	2-4-4-3-1-3-2-2-3-2-5-2-4-2-5
281	2011	Native	LAM	LAM	Euro-American	5-2-3-3-3-5-2-4-4-2-5-1-2-1-5
282	2011	Northern Africa	H1	Haarlem	Euro-American	2-5-3-5-3-2-2-3-3-4-4-3-5-3-6
283	2011	Northern Africa	T	T	Euro-American	2-3-4-3-3-3-3-4-3-2-3-2-3-2-6
284	2011	Northern Africa	T	T	Euro-American	2-1-2-5-1-3-1-2-3-4-3-3-2-3-9
285	2011	Native	T	T	Euro-American	2-4-3-3-3-3-2-4-3-2-3-2-4-2-5
286	2011	Asia	T	T	Euro-American	2-4-1-3-3-3-2-4-3-2-5-2-5-2-3
287	2011	Native	Beijing	Beijing	East Asian	2-7-3-2-3-5-4-4-4-4-3-2-6-5-8
288	2011	Native	H3	Haarlem	Euro-American	2-7-3-5-3-3-2-3-3-4-3-3-5-3-7
289	2011	Native	T	T	Euro-American	2-5-5-3-3-2-0-4-2-2-3-2-2-1-5
290	2011	Northern Africa	H3	Haarlem	Euro-American	2-5-3-5-3-3-2-3-3-4-3-2-5-2-8
291	2011	Native	X2	X	Euro-American	2-5-1-4-3-2-3-4-3-4-2-3-4-2-8
292	2011	Native	LAM	LAM	Euro-American	2-4-1-3-2-3-1-4-2-1-2-2-4-3-4
293	2011	Native	T	T	Euro-American	2-6-4-3-3-3-1-4-3-2-3-0-7-5-4
294	2011	Native	H1	Haarlem	Euro-American	2-5-3-5-3-3-2-4-3-4-3-3-2-4-7
295	2011	Western Africa	T3	T	Euro-American	2-5-2-3-1-3-2-4-3-4-2-2-4-5-5
296	2011	Native	T5	T	Euro-American	2-5-5-3-3-3-2-4-3-2-2-2-3-5-5
297	2011	Native	H3	Haarlem	Euro-American	2-5-3-5-3-3-2-3-3-4-3-3-4-4-5
298	2011	Northern Africa	T3-ETH	T	Euro-American	2-6-3-4-3-3-2-4-2-1-3-2-2-3-2
299	2011	Native	T5-Madrid2	T	Euro-American	2-5-4-3-3-3-2-4-3-2-3-2-3-2-6
300	2011	Western Asia	S	S	Euro-American	3-5-2-3-3-2-3-4-4-2-4-2-6-1-9
301	2011	Middle Africa	LAM	LAM	Euro-American	2-4-1-3-2-3-4-4-2-1-2-2-3-3-7
302	2011	Northern Africa	H3	Haarlem	Euro-American	2-5-2-5-3-3-3-3-3-4-3-2-4-2-5
303	2011	Asia	S	S	Euro-American	3-5-2-3-5-2-3-4-4-2-3-2-4-1-5
304	2011	Native	LAM	LAM	Euro-American	2-8-2-3-3-4-4-4-2-1-4-2-3-2-5
305	2011	Native	LAM	LAM	Euro-American	2-5-8-3-3-3-3-4-2-1-2-3-2-3-7
306	2011	Northern Africa	EAI	EAI	Indo-Oceanic	2-4-4-5-3-4-2-3-3-4-1-3-3-4-5
307	2011	Northern Africa	T3-ETH	T	Euro-American	2-6-3-5-3-3-2-4-2-1-3-2-2-3-4
308	2011	Western Asia	LAM	LAM	Euro-American	2-6-3-5-3-3-2-4-2-1-3-2-2-3-4
309	2011	Middle Africa	Cameroon	Cameroon	Euro-American	2-5-1-2-3-3-2-4-4-2-2-2-4-3-4
310	2011	Northern Africa	LAM1	LAM	Euro-American	2-5-1-4-2-3-4-4-2-1-2-2-3-3-7
311	2011	Western Asia	LAM	LAM	Euro-American	2-5-4-4-3-2-3-2-2-1-2-2-2-3-6
312	2011	Northern Africa	LAM3	LAM	Euro-American	2-5-3-4-3-3-4-4-2-2-1-2-3-3-6
313	2011	Middle Africa	EAI1-SOM	EAI	Indo-Oceanic	2-5-3-4-4-4-2-3-3-3-3-3-6-3-7
314	2011	Western Africa	H3	Haarlem	Euro-American	2-5-1-5-3-3-2-3-3-4-4-3-7-3-4
315	2011	Eastern Africa	CAS1-Delhi	CAS	East-African Indian	2-7-3-4-3-5-4-2-4-2-3-4-2-3-7
316	2011	Native	H3	Haarlem	Euro-American	2-5-3-5-3-3-3-3-2-4-2-2-5-2-7
317	2011	Eastern Africa	EAI	EAI	Indo-Oceanic	2-2-3-4-3-6-2-4-6-1-5-1-3-5-6
318	2011	Asia	Beijing	Beijing	East Asian	2-7-2-3-3-3-2-4-2-4-3-4-7-4-8
319	2011	Eastern Africa	Manu3	EAI	Indo-Oceanic	2-7-3-5-4-5-4-2-4-4-3-4-1-4-5
320	2011	Eastern Africa	CAS1-Kili	CAS	East-African Indian	2-1-4-7-4-4-4-2-4-2-2-2-2-3-5
321	2011	Eastern Africa	Manu3	EAI	Indo-Oceanic	2-7-3-5-4-5-4-2-4-4-3-4-1-4-5
322	2011	Northern Africa	H3	Haarlem	Euro-American	2-6-1-5-3-3-2-3-3-4-3-3-6-3-7
323	2011	Middle Africa	T2	T	Euro-American	2-5-2-3-4-2-2-4-2-2-3-2-3-2-5
324	2011	Northern Africa	T	T	Euro-American	2-5-5-3-2-3-2-4-1-2-3-2-2-2-5
325	2011	Native	S	S	Euro-American	3-5-2-3-3-2-3-4-4-2-3-2-3-1-5
326	2011	Native	H3	Haarlem	Euro-American	2-5-3-6-2-3-1-3-3-4-2-3-5-3-7
327	2011	Eastern Africa	CAS1-Delhi	CAS	East-African Indian	2-2-3-6-4-5-2-2-4-2-3-0-2-1-8
328	2011	Native	H1	Haarlem	Euro-American	2-5-3-3-3-3-3-3-3-2-3-1-5-2-4
329	2011	Eastern Africa	CAS1-Kili	CAS	East-African Indian	2-1-4-7-4-4-4-4-4-2-2-4-2-3-5
330	2011	Native	LAM	LAM	Euro-American	2-5-2-4-3-3-3-4-7-1-2-3-2-5-7
331	2011	Native	Beijing	Beijing	East Asian	2-7-3-3-3-5-4-4-6-4-3-2-4-5-8
332	2011	Western Africa	Cameroon	Cameroon	Euro-American	2-5-3-3-3-3-2-4-4-2-4-2-4-5-5
333	2011	Native	H1	Haarlem	Euro-American	2-5-2-4-3-3-2-3-3-4-4-3-1-4-7
334	2011	Northern Africa	H3	Haarlem	Euro-American	2-5-1-5-3-3-2-3-3-4-3-2-5-4-7
335	2011	Native	H1	Haarlem	Euro-American	2-5-3-5-3-3-2-3-3-3-3-3-4-4-7
336	2011	Eastern Europe	T1-RUS2	T	Euro-American	2-6-3-2-1-3-2-4-3-2-4-2-4-5-3
337	2011	Eastern Europe	T2	T	Euro-American	2-5-5-4-3-3-3-4-3-2-3-2-4-5-3
338	2011	Native	T	T	Euro-American	2-4-4-2-3-3-3-4-2-2-3-3-4-5-5
339	2011	Northern Africa	H3	Haarlem	Euro-American	2-5-3-5-3-3-2-3-3-4-3-2-4-4-5
340	2011	Eastern Europe	Beijing	Beijing	East Asian	2-7-3-3-3-5-4-4-4-4-3-2-6-5-6
341	2012	Native	H1	Haarlem	Euro-American	2-5-2-4-3-3-1-3-3-2-4-2-2-2-3
342	2012	Native	LAM3	LAM	Euro-American	2-5-4-3-3-3-2-4-2-2-3-2-4-2-5
343	2012	Eastern Europe	LAM3	LAM	Euro-American	3-5-5-3-3-3-3-4-4-2-3-2-4-1-8
344	2012	Eastern Europe	T	T	Euro-American	2-6-2-3-3-3-2-4-3-2-3-2-5-2-4
345	2012	Native	T	T	Euro-American	2-5-2-2-3-3-3-4-3-2-3-2-6-2-7
346	2012	Western Asia	Beijing	Beijing	East Asian	2-5-3-3-3-5-4-4-4-4-3-2-2-5-8
347	2012	Native	LAM	LAM	Euro-American	2-4-4-4-2-3-3-4-2-1-2-3-2-3-7
348	2012	Middle Africa	T1-RUS2	T	Euro-American	2-5-5-3-3-3-2-4-3-2-6-2-3-2-5
349	2012	Eastern Europe	LAM3	LAM	Euro-American	3-5-5-3-3-3-3-4-4-2-3-2-4-1-8
350	2012	Native	T2	T	Euro-American	2-2-1-5-4-3-2-3-3-4-5-3-3-3-5
351	2012	Native	H3	Haarlem	Euro-American	2-5-3-5-3-3-2-3-3-4-2-3-5-3-6
352	2012	Native	LAM3	LAM	Euro-American	2-5-3-4-3-3-4-4-2-2-1-1-3-5-7
353	2012	Native	LAM4	LAM	Euro-American	2-5-4-4-3-3-3-4-2-1-2-3-2-3-7
354	2012	Asia	Beijing	Beijing	East Asian	2-7-1-2-3-5-3-4-4-4-4-2-2-5-8
355	2012	Native	LAM1	LAM	Euro-American	2-5-1-3-2-3-1-4-2-1-2-2-2-3-4
356	2012	Western Africa	EAI	EAI	Indo-Oceanic	2-5-8-6-3-2-3-4-2-1-2-2-2-3-5
357	2012	Native	T	T	Euro-American	2-5-1-3-3-3-2-4-3-2-4-2-4-2-4
358	2012	Western Asia	H1	Haarlem	Euro-American	2-5-3-5-3-3-2-3-3-4-3-3-6-3-7
359	2012	Eastern Africa	X1	X	Euro-American	2-5-7-4-3-1-4-3-3-4-4-3-4-3-8
360	2012	Middle Africa	EAI	EAI	Indo-Oceanic	2-3-3-5-3-3-4-3-3-4-3-3-2-2-4
361	2012	Native	LAM1	LAM	Euro-American	2-5-1-3-2-3-1-4-2-1-2-2-2-3-4
362	2012	Middle Africa	LAM6	LAM	Euro-American	2-5-3-4-3-2-3-6-2-1-2-2-2-3-7
363	2012	Native	LAM1	LAM	Euro-American	2-5-1-3-2-3-1-4-2-1-2-2-2-3-4
364	2012	Northern Africa	H3	Haarlem	Euro-American	2-6-1-5-3-3-2-3-3-4-3-3-6-3-7
365	2012	Northern Africa	EAI	EAI	Indo-Oceanic	2-2-3-4-2-5-2-4-6-2-4-1-2-5-1
366	2012	Eastern Africa	X1	X	Euro-American	2-5-7-4-3-1-4-3-3-4-4-3-4-3-8
367	2012	Western Asia	Beijing	Beijing	East Asian	2-5-3-3-3-4-4-4-4-4-3-2-6-5-2
368	2012	Western Africa	Cameroon	Cameroon	Euro-American	2-5-3-3-3-3-2-4-3-2-10-2-5-3-5
369	2012	Eastern Africa	CAS1-Delhi	CAS	East-African Indian	2-5-3-6-4-5-3-2-4-2-3-4-2-4-7
370	2012	Native	LAM2	LAM	Euro-American	2-5-1-4-2-3-3-4-2-1-2-2-4-3-7
371	2012	Asia	Beijing	Beijing	East Asian	2-7-3-2-3-5-4-4-4-4-3-2-5-5-8
372	2012	Asia	Beijing	Beijing	East Asian	2-7-3-3-1-4-4-4-4-4-3-2-4-5-6
373	2012	Asia	Beijing	Beijing	East Asian	2-7-3-2-3-5-4-4-4-4-3-2-5-5-8
374	2012	Northern Africa	H3	Haarlem	Euro-American	2-6-1-5-3-3-2-3-3-4-3-3-6-3-7
375	2012	Native	T	T	Euro-American	2-5-1-3-3-3-2-4-3-2-4-2-4-2-4
376	2012	Eastern Africa	CAS1-Delhi	CAS	East-African Indian	2-5-3-6-4-5-3-2-4-2-3-4-2-4-7
377	2012	Southern Europe	LAM	LAM	Euro-American	2-4-1-3-2-3-4-4-2-1-2-0-4-3-8
378	2012	Eastern Europe	H3	Haarlem	Euro-American	2-5-3-5-3-3-2-3-3-4-3-3-6-4-5
379	2012	Northern Africa	LAM	LAM	Euro-American	2-6-4-4-3-4-5-4-2-2-4-2-3-2-5
380	2012	Eastern Europe	EAI	EAI	Indo-Oceanic	2-4-4-3-3-3-2-4-2-2-3-2-2-2-5
381	2012	Eastern Africa	T3-ETH	T	Euro-American	2-7-2-5-1-3-2-4-3-2-3-3-4-3-7
382	2012	Middle Africa	T	T	Euro-American	2-5-2-2-3-2-1-4-3-2-3-2-4-2-6
383	2012	Southern Europe	T	T	Euro-American	2-5-2-3-2-3-3-3-3-2-3-2-4-2-4
384	2012	Asia	EAI3-IND	EAI	Indo-Oceanic	4-2-4-4-3-4-2-4-6-1-4-1-3-6-6
385	2012	Asia	EAI2-Nonthaburi	EAI	Indo-Oceanic	2-2-2-4-3-4-1-4-4-2-2-1-1-10-8
386	2012	Northern Africa	H3	Haarlem	Euro-American	2-6-4-4-3-4-4-4-2-2-4-2-3-2-4
387	2012	Native	T	T	Euro-American	2-5-2-3-1-3-2-4-3-2-6-2-3-2-5
388	2012	Native	T	T	Euro-American	2-5-2-3-1-3-2-4-3-2-6-2-3-2-5
389	2012	Asia	EAI2-Nonthaburi	EAI	Indo-Oceanic	5-2-2-4-3-4-1-4-4-2-2-2-1-1-8
390	2012	Northern Africa	AFRI_2	AFRI	West-African	2-4-1-4-4-2-1-4-4-4-3-3-2-3-2
391	2012	Native	T	T	Euro-American	2-5-2-3-3-3-2-4-2-2-3-2-5-2-5
392	2012	Southern Europe	H3	Haarlem	Euro-American	2-5-2-5-3-3-2-3-3-4-3-2-6-2-6
393	2012	Native	T	T	Euro-American	2-3-2-3-1-3-2-2-4-2-2-2-4-2-5
394	2012	Northern Africa	AFRI_2	AFRI	West-African	2-4-1-4-4-2-1-4-4-4-3-3-2-3-2
395	2012	Asia	EAI2-Nonthaburi	EAI	Indo-Oceanic	5-2-2-4-3-4-1-4-4-2-2-1-1-10-8
396	2012	Native	H3	Haarlem	Euro-American	2-5-2-5-3-3-2-3-3-4-3-2-4-2-6
397	2012	Native	EAI	EAI	Indo-Oceanic	6-2-3-4-2-5-2-4-7-2-4-1-2-5-6
398	2012	Native	EAI	EAI	Indo-Oceanic	5-2-1-4-2-5-1-4-6-2-4-1-2-6-6
399	2012	Western Asia	Beijing	Beijing	East Asian	2-5-3-3-3-5-4-4-4-4-3-2-6-5-6
400	2012	Eastern Africa	LAM3	LAM	Euro-American	3-5-3-3-3-5-3-5-4-2-3-2-3-2-8
401	2012	Northern Africa	T2	T	Euro-American	2-5-4-3-3-2-2-4-3-2-4-2-5-2-5
402	2012	Asia	Beijing	Beijing	East Asian	2-7-3-3-3-5-4-4-4-4-3-2-6-4-8
403	2012	Western Africa	Cameroon	Cameroon	Euro-American	2-5-3-3-3-3-2-4-4-2-2-2-6-3-5
404	2012	Southern Europe	LAM3	LAM	Euro-American	2-5-3-4-2-3-4-2-2-2-1-2-4-1-7
405	2012	Northern Africa	T	T	Euro-American	2-5-1-3-3-3-2-4-2-2-4-2-4-2-3
406	2012	Middle Africa	T	T	Euro-American	2-4-4-3-2-4-2-3-3-2-3-2-3-2-4
407	2012	Native	Cameroon	Cameroon	Euro-American	2-5-3-3-2-3-2-6-3-2-9-2-3-3-5
408	2012	Northern Africa	LAM	LAM	Euro-American	2-6-4-4-3-4-4-4-2-2-6-2-1-2-5
409	2012	Eastern Europe	T	T	Euro-American	2-5-3-4-3-2-3-1-3-4-3-3-3-4-4
410	2012	Western Africa	LAM	LAM	Euro-American	2-4-1-3-1-3-5-3-2-1-3-2-2-3-7
411	2012	Western Africa	LAM11-ZWE	LAM	Euro-American	2-5-1-4-1-3-4-4-2-1-2-2-4-3-9
412	2012	Northern Africa	T	T	Euro-American	2-5-2-3-4-3-2-4-2-2-3-2-2-2-5
413	2012	Eastern Europe	H1	Haarlem	Euro-American	2-5-2-4-2-3-2-3-2-4-3-3-5-3-6
414	2012	Asia	H3	Haarlem	Euro-American	2-5-3-6-3-3-2-3-3-4-3-3-4-2-6
415	2012	Native	T	T	Euro-American	2-4-4-3-1-3-2-2-3-2-5-2-3-2-5
416	2012	Middle Africa	Cameroon	Cameroon	Euro-American	2-5-1-3-3-3-2-4-4-2-5-2-6-3-5
417	2012	Western Africa	LAM	LAM	Euro-American	3-6-3-4-3-3-4-4-2-2-3-2-4-3-6
418	2012	Northern Africa	T	T	Euro-American	2-5-4-4-3-3-4-3-3-4-3-3-4-4-8
419	2012	Asia	EAI	EAI	Indo-Oceanic	2-2-3-4-2-5-2-4-6-2-4-1-2-5-6
420	2013	Native	H3	Haarlem	Euro-American	2-5-3-4-3-3-2-3-3-4-2-3-5-3-6
421	2013	Western Asia	Beijing	Beijing	East Asian	2-5-3-3-3-5-4-4-4-4-3-2-6-5-6
422	2013	Native	LAM	LAM	Euro-American	2-8-4-4-3-4-2-4-2-2-6-2-3-2-5
423	2013	Middle Africa	T1-RUS2	T	Euro-American	2-5-5-3-3-3-2-4-3-2-6-2-3-2-5
424	2013	Middle Africa	Cameroon	Cameroon	Euro-American	2-4-3-3-3-3-2-4-4-2-4-2-4-3-5
425	2013	Middle Africa	LAM	LAM	Euro-American	2-5-1-4-2-3-7-4-2-1-2-2-4-3-5
426	2013	Native	T3	T	Euro-American	2-5-2-3-4-3-2-4-2-2-1-2-4-2-5
427	2013	Native	H3	Haarlem	Euro-American	2-5-3-5-3-3-3-3-3-4-3-1-5-2-6
428	2013	Eastern Africa	T	T	Euro-American	3-1-3-5-1-3-1-4-3-4-4-3-2-3-10
429	2013	Middle Africa	T	T	Euro-American	2-4-6-3-3-3-2-3-3-4-3-1-3-4-6
430	2013	Eastern Africa	EAI8-MDG	EAI	Indo-Oceanic	4-2-3-4-3-3-2-4-7-1-4-1-3-6-6
431	2013	Western Africa	Cameroon	Cameroon	Euro-American	2-4-3-3-2-3-2-4-2-2-9-2-4-3-4
432	2013	Native	LAM	LAM	Euro-American	2-7-1-3-2-3-4-4-2-1-2-2-3-3-5
433	2013	Eastern Africa	CAS1-Kili	CAS	East-African Indian	2-1-4-7-4-4-4-2-4-2-2-4-2-3-2
434	2013	Northern Africa	T	T	Euro-American	2-5-1-2-3-3-2-4-3-2-5-2-4-2-2
435	2013	Northern Africa	T	T	Euro-American	2-4-2-3-3-2-2-4-2-2-4-2-4-2-4
436	2013	Native	H1	Haarlem	Euro-American	2-5-3-5-3-3-2-3-3-3-3-3-3-3-7
437	2013	Middle Africa	H3	Haarlem	Euro-American	2-5-2-5-3-3-2-3-3-4-3-3-3-4-4
438	2013	Middle Africa	LAM11-ZWE	LAM	Euro-American	2-4-1-4-1-3-4-4-2-1-2-2-4-3-6
439	2013	Middle Africa	Cameroon	Cameroon	Euro-American	2-5-1-3-3-3-2-4-4-2-1-2-5-3-5
440	2013	Western Africa	Manu1	EAI	Indo-Oceanic	2-2-1-3-3-3-2-4-4-2-3-2-4-3-5
441	2013	Northern Africa	T	T	Euro-American	2-5-2-3-4-1-2-4-2-2-3-2-2-2-3
442	2013	Northern Africa	LAM	LAM	Euro-American	2-5-5-3-2-3-3-4-2-1-2-3-2-1-7
443	2013	Middle Africa	T	T	Euro-American	3-4-3-4-3-3-4-4-4-2-3-3-3-1-3
444	2013	Western Africa	AFRI_1	AFRI	West-African	2-4-2-5-4-5-3-5-6-4-3-3-5-6-6
445	2013	Eastern Africa	EAI8-MDG	EAI	Indo-Oceanic	4-2-3-4-3-5-2-4-6-1-3-1-3-5-6
446	2013	Northern Africa	T	T	Euro-American	2-5-4-4-3-3-4-3-3-4-2-3-4-3-7
447	2013	Western Africa	AFRI_2	AFRI	West-African	2-4-1-4-4-2-1-4-4-4-3-3-2-2-2
448	2013	Southern Europe	T	T	Euro-American	2-5-4-3-2-3-2-3-3-2-3-2-4-2-4
449	2013	Eastern Europe	T	T	Euro-American	2-5-3-3-3-3-4-4-4-2-3-2-4-3-6
450	2013	Western Africa	H1	Haarlem	Euro-American	2-5-3-5-3-3-2-3-3-4-3-3-3-3-4
451	2013	Asia	EAI	EAI	Indo-Oceanic	5-2-3-4-2-5-2-4-5-2-4-1-2-5-6
452	2013	Western Asia	Beijing	Beijing	East Asian	2-5-3-3-3-5-4-4-4-4-3-2-5-5-9
453	2013	Southern Europe	T	T	Euro-American	2-5-2-3-3-1-2-3-2-2-3-2-2-2-5
454	2013	Native	H3	Haarlem	Euro-American	2-5-3-5-3-0-3-3-3-4-3-3-4-2-7
455	2013	Southern Europe	T	T	Euro-American	2-5-3-3-1-2-2-4-2-2-7-2-3-2-5
456	2013	Native	H1	Haarlem	Euro-American	2-5-4-5-3-3-2-3-3-2-3-3-5-3-7
457	2013	Northern Africa	LAM	LAM	Euro-American	2-8-4-4-3-5-4-4-2-2-6-2-2-2-5
458	2013	Western Asia	EAI	EAI	Indo-Oceanic	0-4-3-3-1-3-2-4-3-2-5-2-4-2-4
459	2013	Native	AFRI_2	AFRI	West-African	2-3-4-4-3-3-4-4-2-2-1-2-3-2-5
460	2013	Western Asia	Beijing	Beijing	East Asian	2-7-3-4-3-5-4-4-3-4-3-2-3-1-5
461	2013	Eastern Europe	T	T	Euro-American	2-4-4-3-1-3-4-5-3-2-5-2-3-2-5
462	2013	Northern Africa	T	T	Euro-American	2-5-5-3-3-3-5-4-2-2-3-2-5-2-6
463	2013	Eastern Africa	LAM11-ZWE	LAM	Euro-American	2-5-1-4-1-3-4-4-2-1-2-2-4-3-9
464	2013	Native	T	T	Euro-American	1-5-3-2-3-3-2-4-3-2-3-2-4-3-5
465	2013	Northern Africa	LAM	LAM	Euro-American	2-5-5-4-2-3-3-4-2-1-2-3-2-1-7
466	2013	Western Asia	Turkey	LAM	Euro-American	1-1-2-5-1-3-2-4-3-4-3-3-1-3-6
467	2013	Native	T1-RUS2	T	Euro-American	2-5-0-3-1-3-3-2-3-2-3-2-2-2-5
468	2013	Western Africa	T	T	Euro-American	2-4-2-3-3-3-2-4-3-2-1-2-6-2-5
469	2013	Native	CAS	CAS	East-African Indian	2-3-2-7-4-4-4-2-4-2-3-2-2-5-9
470	2013	Native	T	T	Euro-American	1-5-3-2-3-3-2-4-3-2-3-2-4-3-5
471	2013	Asia	CAS	CAS	East-African Indian	2-7-2-6-5-5-9-2-4-2-4-2-1-4-7
472	2013	Native	T	T	Euro-American	2-5-4-3-3-3-2-4-3-2-3-3-4-2-5
473	2013	Western Africa	LAM	LAM	Euro-American	2-6-6-1-3-2-4-4-2-1-2-3-2-3-7
474	2013	Native	LAM	LAM	Euro-American	2-5-1-4-1-3-4-4-2-1-2-2-3-3-7
475	2013	Western Africa	EAI	EAI	Indo-Oceanic	2-2-3-5-3-3-2-4-7-2-2-1-4-4-5
476	2013	Native	LAM	LAM	Euro-American	2-4-1-3-2-3-4-4-2-1-2-2-4-3-6
477	2013	Native	H3	Haarlem	Euro-American	2-4-3-5-3-3-2-3-3-4-7-3-1-3-7
478	2013	Native	EAI2-Nonthaburi	EAI	Indo-Oceanic	5-2-2-4-3-4-1-4-4-2-2-1-1-9-9
479	2013	Western Africa	LAM6	LAM	Euro-American	2-4-1-3-2-3-4-4-2-1-2-2-4-3-7
480	2013	Northern Africa	T	T	Euro-American	2-5-2-3-4-3-2-3-2-2-3-2-2-2-5
481	2013	Northern Africa	H3	Haarlem	Euro-American	2-5-3-6-2-3-2-3-3-4-3-3-5-2-6
482	2013	Southern Europe	T	T	Euro-American	2-5-2-3-4-3-2-4-2-2-3-2-5-2-4
483	2013	Western Africa	Cameroon	Cameroon	Euro-American	2-5-1-3-3-3-2-4-4-2-3-2-6-3-5
484	2013	Middle Africa	T	T	Euro-American	2-4-2-3-4-3-2-4-2-2-3-2-4-2-5
485	2013	Native	LAM	LAM	Euro-American	2-10-2-4-3-4-4-4-2-2-6-2-3-2-5
486	2013	Eastern Africa	LAM	LAM	Euro-American	2-5-2-4-3-3-3-4-2-1-2-3-2-3-7
487	2013	Asia	CAS1-Delhi	CAS	East-African Indian	1-5-3-6-5-5-3-2-4-2-3-4-2-4-4
488	2013	Native	H3	Haarlem	Euro-American	2-6-3-5-2-4-2-3-3-4-3-2-2-2-7
489	2013	Native	T	T	Euro-American	2-5-3-3-4-3-3-4-2-2-3-2-5-2-5
490	2013	Asia	Beijing	Beijing	East Asian	2-6-3-3-3-5-4-4-4-4-3-2-6-4-7
491	2013	Northern Africa	LAM4	LAM	Euro-American	2-7-4-4-2-4-4-4-2-2-9-2-2-2-5
492	2013	Eastern Africa	EAI8-MDG	EAI	Indo-Oceanic	5-2-3-4-3-2-2-4-6-1-4-1-3-6-6
493	2013	Middle Africa	LAM3	LAM	Euro-American	2-5-4-4-3-2-3-3-2-1-2-2-2-3-7
494	2013	Northern Africa	H3	Haarlem	Euro-American	2-5-3-5-3-3-3-3-3-4-3-2-6-2-9
495	2013	Native	H3	Haarlem	Euro-American	2-5-3-5-2-3-2-3-3-4-5-3-4-3-9
496	2013	Northern Africa	T	T	Euro-American	2-5-3-4-3-3-2-3-3-4-3-1-3-3-7
497	2013	Eastern Africa	LAM	LAM	Euro-American	2-6-6-1-3-2-3-4-2-1-2-3-2-3-7
498	2013	Northern Africa	T	T	Euro-American	2-5-4-3-1-3-2-4-3-2-3-2-3-2-5
499	2013	Northern Africa	T	T	Euro-American	2-5-2-3-4-2-2-3-2-2-3-2-3-2-5
500	2013	Middle Africa	Cameroon	Cameroon	Euro-American	2-5-1-2-3-3-2-4-4-2-2-2-5-3-5
501	2013	Native	LAM	LAM	Euro-American	2-4-3-4-3-4-5-4-2-2-4-2-2-2-5
502	2013	Northern Africa	T2	T	Euro-American	2-6-3-9-3-4-2-3-2-4-5-3-2-6-6
503	2013	Northern Africa	H3	Haarlem	Euro-American	2-4-3-4-3-3-2-3-4-4-3-3-3-3-7
504	2013	Eastern Europe	H3	Haarlem	Euro-American	2-5-1-2-3-3-2-4-4-2-2-2-5-3-5
505	2013	Northern Africa	LAM	LAM	Euro-American	2-6-6-1-3-2-3-4-2-1-2-3-2-3-7
506	2013	Eastern Europe	H1	Haarlem	Euro-American	2-5-3-6-3-3-2-3-3-4-4-2-4-3-7
507	2013	Native	H1	Haarlem	Euro-American	2-5-3-5-3-3-2-2-3-3-3-3-6-3-7
508	2013	Northern Africa	LAM	LAM	Euro-American	2-6-6-4-3-3-3-4-2-1-2-2-2-3-6
509	2013	Western Asia	H3	Haarlem	Euro-American	2-5-3-5-3-1-2-3-3-4-2-3-4-3-6
510	2013	Western Asia	LAM	LAM	Euro-American	2-5-2-4-3-2-2-2-2-1-2-2-2-3-6
511	2013	Western Asia	Beijing	Beijing	East Asian	2-5-3-3-3-5-4-4-4-4-3-2-4-2-9
512	2013	Eastern Europe	Beijing	Beijing	East Asian	2-7-3-3-3-5-4-4-4-4-3-2-6-5-7
513	2013	Native	LAM	LAM	Euro-American	2-6-6-4-3-3-3-4-2-1-2-3-2-3-6
514	2013	Eastern Europe	Beijing	Beijing	East Asian	2-5-3-3-3-5-4-4-4-4-3-2-6-5-9
515	2013	Middle Africa	LAM	LAM	Euro-American	2-5-5-4-3-5-3-4-2-1-2-2-2-3-5
516	2013	Middle Africa	LAM	LAM	Euro-American	2-5-1-4-2-3-5-4-2-1-3-2-4-3-9
517	2013	Southern Europe	T	T	Euro-American	2-4-4-3-2-3-2-3-3-2-3-2-4-2-4
518	2013	Northern Africa	T5	T	Euro-American	2-5-4-3-3-3-2-4-3-2-3-2-3-2-5
519	2013	Northern Africa	T	T	Euro-American	2-5-3-4-3-3-2-3-3-4-3-1-3-3-9
520	2013	Northern Africa	LAM3	LAM	Euro-American	2-5-4-4-3-3-4-4-1-2-1-2-3-3-7
521	2013	Northern Africa	H3	Haarlem	Euro-American	2-5-3-5-3-3-2-3-3-4-3-3-4-3-7
522	2013	Native	H3	Haarlem	Euro-American	2-5-3-5-3-3-2-3-3-4-3-3-4-3-7
523	2013	Native	H1	Haarlem	Euro-American	2-5-3-5-1-3-2-3-3-4-5-3-5-3-5
524	2013	Native	LAM5	LAM	Euro-American	2-5-5-5-3-2-4-4-2-1-2-2-2-2-5
525	2013	Southern Europe	Turkey	LAM	Euro-American	1-1-2-4-1-3-4-4-3-4-4-3-2-2-6
526	2013	Middle Africa	T1-RUS2	T	Euro-American	2-5-5-3-3-3-2-4-3-2-6-2-3-2-5
527	2013	Native	T	T	Euro-American	2-5-5-3-3-3-3-4-3-4-2-2-2-2-5
528	2013	Native	H3	Haarlem	Euro-American	2-5-3-5-1-4-2-3-3-4-3-2-4-2-7
529	2013	Eastern Europe	H3	Haarlem	Euro-American	2-5-2-5-3-3-2-3-3-4-3-3-4-2-7
530	2013	Western Africa	AFRI_1	AFRI	West-African	2-4-2-5-4-5-3-5-6-4-3-3-5-6-6
531	2013	Middle Africa	T	T	Euro-American	2-4-2-3-2-3-2-4-2-2-3-2-3-2-4
532	2013	Northern Africa	LAM	LAM	Euro-American	2-8-4-4-3-4-5-4-2-2-7-2-3-2-5
533	2013	Middle Africa	LAM	LAM	Euro-American	2-4-1-3-2-3-4-4-2-1-2-2-4-3-7
534	2013	Middle Africa	LAM	LAM	Euro-American	2-4-1-3-2-3-4-4-2-1-2-2-4-3-7
535	2013	Southern Europe	T	T	Euro-American	2-3-4-3-4-3-2-4-3-2-3-2-4-2-6
536	2013	Western Africa	H3	Haarlem	Euro-American	2-5-3-5-3-3-2-3-3-4-3-3-6-3-7
537	2013	Eastern Europe	T	T	Euro-American	2-5-4-3-1-3-3-4-3-2-5-2-4-2-5
538	2013	Native	H3	Haarlem	Euro-American	2-5-3-5-3-3-2-3-3-4-3-3-4-3-7
539	2013	Native	S	S	Euro-American	2-5-3-5-3-3-2-3-3-4-3-3-5-3-5
540	2013	Middle Africa	T1-RUS2	T	Euro-American	2-5-5-3-3-3-2-4-3-2-6-2-3-2-4
541	2013	Native	LAM	LAM	Euro-American	2-10-2-4-3-4-4-4-2-2-6-2-3-2-4
542	2013	Middle Africa	LAM	LAM	Euro-American	2-4-1-3-2-3-4-4-2-1-2-2-4-3-7
543	2013	Northern Africa	H2	Haarlem	Euro-American	2-5-3-5-3-3-2-3-3-4-3-3-5-3-5
544	2013	Northern Africa	H3	Haarlem	Euro-American	2-5-2-5-3-3-2-3-3-4-3-2-4-2-6
545	2013	Native	X1	X	Euro-American	2-4-3-5-3-3-5-3-3-4-3-3-2-3-3
546	2013	Western Asia	EAI	EAI	Indo-Oceanic	0-4-3-3-1-3-2-4-3-2-5-2-4-2-4
547	2013	Middle Africa	LAM11-ZWE	LAM	Euro-American	2-5-1-4-1-2-4-4-2-1-3-2-4-3-7
548	2014	Northern Africa	LAM	LAM	Euro-American	2-8-4-4-3-4-4-4-2-2-6-2-3-2-5
549	2014	Middle Africa	EAI	EAI	Indo-Oceanic	2-3-3-4-2-3-4-4-2-2-1-2-4-2-7
550	2014	Southern Europe	LAM	LAM	Euro-American	2-5-6-3-3-2-3-4-2-1-3-2-2-3-4
551	2014	Middle Africa	T1-RUS2	T	Euro-American	2-5-5-3-3-3-2-4-2-2-6-2-3-2-5
552	2014	Native	LAM11-ZWE	LAM	Euro-American	2-4-1-4-1-3-4-4-2-1-2-2-4-3-6
553	2014	Native	H3	Haarlem	Euro-American	2-5-4-6-3-3-1-3-3-4-3-3-2-3-7
554	2014	Northern Africa	LAM	LAM	Euro-American	2-4-4-4-3-4-3-4-1-2-4-3-2-2-4
555	2014	Middle Africa	H1	Haarlem	Euro-American	2-6-3-6-3-3-2-3-3-4-3-2-2-2-7
556	2014	Asia	EAI2-Manila	EAI	Indo-Oceanic	5-2-2-5-3-4-1-4-4-2-2-1-8-7-5
557	2014	Northern Africa	LAM	LAM	Euro-American	2-6-1-4-3-3-4-4-2-2-2-2-3-2-6
558	2014	Middle Africa	X2	X	Euro-American	2-5-3-4-3-3-2-3-3-4-5-3-2-4-8
559	2014	Native	T2	T	Euro-American	2-3-2-3-4-3-2-4-2-2-3-2-6-2-5
560	2014	Asia	Beijing	Beijing	East Asian	2-7-3-3-3-5-4-4-4-4-4-2-6-5-8
561	2014	Northern Africa	LAM	LAM	Euro-American	2-5-5-4-2-3-3-4-2-4-4-2-2-1-7
562	2014	Native	T	T	Euro-American	2-5-3-4-2-2-3-2-2-1-2-2-2-3-6
563	2014	Northern Africa	H3	Haarlem	Euro-American	2-5-3-5-3-2-3-3-3-4-3-2-6-2-7
564	2014	Northern Africa	H3	Haarlem	Euro-American	2-5-3-5-3-3-2-4-3-4-3-3-1-3-5
565	2014	Northern Africa	S	S	Euro-American	3-5-5-4-3-2-3-4-4-2-3-2-3-1-7
566	2014	Middle Africa	H1	Haarlem	Euro-American	2-5-3-4-3-3-2-5-3-2-5-2-4-3-4
567	2014	Western Asia	EAI	EAI	Indo-Oceanic	2-1-3-7-2-2-3-5-4-4-3-3-1-3-7
568	2014	Northern Africa	T	T	Euro-American	2-5-4-3-4-3-2-4-3-2-3-2-5-2-6
569	2014	Asia	EAI2-Manila	EAI	Indo-Oceanic	2-2-2-4-3-4-1-4-4-2-2-1-7-1-5
570	2014	Eastern Europe	H3	Haarlem	Euro-American	2-5-3-5-3-3-1-3-3-4-3-3-7-3-5
571	2014	Southern Europe	H3	Haarlem	Euro-American	2-5-3-5-3-3-2-3-3-4-3-3-6-3-5
572	2014	Western Asia	H1	Haarlem	Euro-American	2-5-4-5-3-3-2-3-3-4-4-3-3-3-7
573	2014	Asia	T	T	Euro-American	2-1-2-4-1-3-3-4-2-4-3-3-1-3-7
574	2014	Northern Africa	LAM4	LAM	Euro-American	2-5-7-4-3-3-3-4-2-1-2-3-2-3-6
575	2014	Native	T2	T	Euro-American	2-4-3-3-2-3-2-2-2-2-4-2-2-2-6
576	2014	Middle Africa	LAM	LAM	Euro-American	2-4-1-3-2-3-4-4-2-1-2-2-4-3-8
577	2014	Native	S	S	Euro-American	3-5-4-3-3-3-3-4-4-2-3-2-4-1-9
578	2014	Northern Africa	H3	Haarlem	Euro-American	2-5-3-5-3-3-4-3-3-4-4-3-3-3-7
579	2014	Native	H3	Haarlem	Euro-American	2-5-3-5-3-3-2-3-3-4-3-5-6-3-4
580	2014	Native	H1	Haarlem	Euro-American	2-5-3-5-3-4-2-3-3-3-3-3-6-3-7
581	2014	Native	H3	Haarlem	Euro-American	2-5-4-3-3-3-2-3-2-4-7-3-4-3-6
582	2014	Middle Africa	H3	Haarlem	Euro-American	2-5-3-5-3-3-2-3-3-4-4-3-5-5-7
583	2014	Northern Africa	LAM	LAM	Euro-American	2-8-4-3-3-4-4-4-2-2-6-2-3-2-5
584	2014	Northern Africa	H3	Haarlem	Euro-American	2-5-3-5-3-3-2-3-3-4-3-2-5-2-8
585	2014	Asia	EAI	EAI	Indo-Oceanic	2-2-3-4-2-4-2-4-4-2-5-1-2-5-6
586	2014	Native	T	T	Euro-American	2-5-2-3-4-3-2-4-2-2-3-2-5-2-5
587	2014	Native	H3	Haarlem	Euro-American	2-5-3-4-3-3-2-3-3-4-3-5-6-3-4
588	2014	Northern Africa	T	T	Euro-American	2-5-3-3-3-3-2-4-4-2-3-2-4-2-3
589	2014	Northern Africa	AFRI_2	AFRI	West-African	2-4-1-4-4-2-1-4-4-4-3-3-7-2-2
590	2014	Northern Africa	Turkey	LAM	Euro-American	1-1-2-5-1-3-4-5-3-4-3-3-2-3-7
591	2014	Northern Africa	H1	Haarlem	Euro-American	2-5-2-4-3-3-4-4-2-2-1-2-2-3-6
592	2014	Middle Africa	X2	X	Euro-American	2-5-4-4-3-3-2-4-3-4-5-3-3-4-8
593	2014	Western Africa	AFRI_2	AFRI	West-African	2-4-1-4-1-2-1-4-4-4-3-3-1-2-2
594	2014	Eastern Europe	H1	Haarlem	Euro-American	1-5-3-5-3-3-2-3-3-4-3-3-4-3-7
595	2014	Native	EAI	EAI	Indo-Oceanic	2-1-1-3-3-3-2-4-2-2-5-2-6-2-2
596	2014	Western Asia	T	T	Euro-American	2-1-2-5-1-3-4-3-3-4-3-3-2-3-6
597	2014	Middle Africa	Cameroon	Cameroon	Euro-American	2-4-3-3-3-3-2-4-4-2-4-2-4-3-5
598	2014	Asia	CAS	CAS	East-African Indian	2-7-2-6-4-5-5-2-4-2-3-4-2-4-8
599	2014	Southern Europe	T	T	Euro-American	2-5-4-4-3-3-1-4-3-2-6-3-3-4-6
600	2014	Native	T	T	Euro-American	2-2-2-3-5-3-2-4-2-2-3-2-3-2-3
601	2014	Asia	CAS1-Delhi	CAS	East-African Indian	2-5-3-6-4-5-4-2-4-2-3-4-2-3-8
602	2014	Middle Africa	H3	Haarlem	Euro-American	2-5-2-5-3-3-2-3-3-4-3-3-3-3-5
603	2014	Native	AFRI_1	AFRI	West-African	3-3-2-6-2-4-2-5-6-4-4-3-4-3-4
604	2014	Native	T	T	Euro-American	2-5-4-2-3-2-3-4-4-2-3-2-5-2-6
605	2014	Western Asia	S	S	Euro-American	3-5-2-3-3-2-3-4-4-2-4-2-6-1-9
606	2014	Eastern Europe	T	T	Euro-American	2-5-4-2-1-2-2-4-3-2-2-2-3-2-4
607	2014	Western Africa	H	Haarlem	Euro-American	2-5-3-7-3-4-2-4-3-4-5-3-4-3-7
608	2014	Eastern Europe	H1	Haarlem	Euro-American	2-5-3-5-3-3-2-3-3-3-10-3-3-3-7
609	2014	Western Africa	AFRI_1	AFRI	West-African	2-4-2-4-3-5-3-5-3-4-4-3-3-4-3
610	2014	Middle Africa	LAM2	LAM	Euro-American	2-4-1-4-2-3-4-4-2-2-2-2-2-3-6
611	2014	Northern Africa	H3	Haarlem	Euro-American	2-5-3-5-3-3-3-3-3-4-3-3-3-3-6
612	2014	Native	H1	Haarlem	Euro-American	2-5-3-4-3-2-0-3-2-4-3-3-3-3-7
613	2014	Native	LAM3	LAM	Euro-American	2-5-3-4-3-3-4-4-1-2-1-2-3-3-7
614	2014	Southern Europe	LAM	LAM	Euro-American	2-4-3-4-3-3-2-4-2-1-4-2-2-3-7
615	2014	Western Africa	H1	Haarlem	Euro-American	2-5-3-5-3-3-2-3-3-3-2-3-6-3-7
616	2014	Eastern Europe	H3	Haarlem	Euro-American	2-5-4-5-3-2-2-3-3-4-4-3-4-3-7
617	2014	Southern Europe	LAM	LAM	Euro-American	2-4-3-4-3-3-2-4-2-1-4-2-2-3-7
618	2014	Northern Africa	H3	Haarlem	Euro-American	2-5-3-5-3-3-2-3-3-4-3-3-6-3-4
619	2014	Asia	Beijing	Beijing	East Asian	2-7-3-2-4-5-2-4-4-4-4-2-1-2-6
620	2014	Native	H3	Haarlem	Euro-American	2-5-3-5-3-3-2-3-3-4-3-3-4-3-6
621	2014	Southern Europe	T	T	Euro-American	2-5-2-3-4-3-2-3-2-2-3-2-4-2-4
622	2014	Native	H3	Haarlem	Euro-American	2-5-3-4-3-3-2-3-3-4-3-3-1-3-6
623	2014	Eastern Africa	X3	X	Euro-American	2-5-2-4-3-3-4-3-3-4-4-10-1-3-8
624	2014	Asia	Beijing	Beijing	East Asian	2-7-3-2-4-5-4-4-4-4-4-2-1-5-6
625	2014	Native	H1	Haarlem	Euro-American	2-5-3-5-3-3-1-4-2-4-3-3-3-3-5
626	2014	Native	LAM	LAM	Euro-American	2-4-1-4-2-3-4-4-2-1-2-2-3-3-8
627	2014	Native	H2	Haarlem	Euro-American	2-5-4-2-3-3-4-4-2-3-3-2-4-2-7
628	2014	Middle Africa	T1-RUS2	T	Euro-American	2-5-1-3-4-3-2-4-2-1-1-2-1-2-5
629	2014	Western Asia	Beijing	Beijing	East Asian	2-7-3-3-3-5-3-2-2-4-3-2-6-5-7
630	2014	Middle Africa	LAM1	LAM	Euro-American	2-5-1-2-2-3-2-3-3-1-2-2-2-3-4
631	2014	Western Africa	LAM	LAM	Euro-American	2-5-3-5-3-3-2-2-2-4-3-2-4-2-5
632	2014	Northern Africa	LAM	LAM	Euro-American	2-4-1-4-2-3-2-3-3-1-2-2-3-3-5
633	2014	Western Asia	T	T	Euro-American	2-5-5-3-1-3-2-4-3-2-3-2-2-2-5
634	2014	Northern Africa	H1	Haarlem	Euro-American	2-6-3-5-3-3-2-3-3-4-3-2-4-2-7
635	2014	Native	T	T	Euro-American	2-5-5-3-1-4-2-4-2-2-3-2-2-2-4
636	2014	Native	T	T	Euro-American	2-4-4-3-4-3-2-4-2-2-3-2-4-2-7
637	2014	Native	T2	T	Euro-American	2-5-2-3-3-3-2-4-2-2-2-2-4-2-5
638	2014	Western Africa	H3	Haarlem	Euro-American	2-5-3-5-3-3-2-3-3-4-3-2-2-2-7
